# Supplementary material for: The enduring pursuit of public science at U.S. land-grant universities
Source: PLoS One. 2021 Nov 22;16(11):e0259997. doi: 10.1371/journal.pone.0259997 (PMC8608486; doi:10.1371/journal.pone.0259997)
Supplement: S1 Data — (ZIP) [file pone.0259997.s007.zip]

Archive with 62 entries (58 files):
- replication-dir/
- __MACOSX/._replication-dir
- replication-dir/.DS_Store
- __MACOSX/replication-dir/._.DS_Store
- replication-dir/code/
- __MACOSX/replication-dir/._code
- replication-dir/figures/
- __MACOSX/replication-dir/._figures
- replication-dir/data/
- __MACOSX/replication-dir/._data
- replication-dir/code/section-materials-methods.do
- __MACOSX/replication-dir/code/._section-materials-methods.do
- replication-dir/code/section-attitudes-values.do
- __MACOSX/replication-dir/code/._section-attitudes-values.do
- replication-dir/code/section-tenure-promotion.do
- __MACOSX/replication-dir/code/._section-tenure-promotion.do
- replication-dir/code/.DS_Store
- __MACOSX/replication-dir/code/._.DS_Store
- replication-dir/code/supporting-information.do
- __MACOSX/replication-dir/code/._supporting-information.do
- replication-dir/code/section-scholarly-activities.do
- __MACOSX/replication-dir/code/._section-scholarly-activities.do
- replication-dir/code/section-funding-sources.do
- __MACOSX/replication-dir/code/._section-funding-sources.do
- replication-dir/code/prep-data.do
- __MACOSX/replication-dir/code/._prep-data.do
- replication-dir/code/MAIN-replication.do
- __MACOSX/replication-dir/code/._MAIN-replication.do
- replication-dir/figures/S2Fig.tif
- __MACOSX/replication-dir/figures/._S2Fig.tif
- replication-dir/figures/.DS_Store
- __MACOSX/replication-dir/figures/._.DS_Store
- replication-dir/figures/Fig1.tif
- __MACOSX/replication-dir/figures/._Fig1.tif
- replication-dir/figures/Fig2.tif
- __MACOSX/replication-dir/figures/._Fig2.tif
- replication-dir/figures/Fig10.tif
- __MACOSX/replication-dir/figures/._Fig10.tif
- replication-dir/figures/Fig11.tif
- __MACOSX/replication-dir/figures/._Fig11.tif
- replication-dir/figures/Fig3.tif
- __MACOSX/replication-dir/figures/._Fig3.tif
- replication-dir/figures/Fig7.tif
- __MACOSX/replication-dir/figures/._Fig7.tif
- replication-dir/figures/Fig6.tif
- __MACOSX/replication-dir/figures/._Fig6.tif
- replication-dir/figures/Fig4.tif
- __MACOSX/replication-dir/figures/._Fig4.tif
- replication-dir/figures/Fig5.tif
- __MACOSX/replication-dir/figures/._Fig5.tif
- replication-dir/figures/Fig8.tif
- __MACOSX/replication-dir/figures/._Fig8.tif
- replication-dir/figures/Fig9.tif
- __MACOSX/replication-dir/figures/._Fig9.tif
- replication-dir/figures/S1Fig.tif
- __MACOSX/replication-dir/figures/._S1Fig.tif
- replication-dir/data/data-min.dta
- __MACOSX/replication-dir/data/._data-min.dta
- replication-dir/data/.DS_Store
- __MACOSX/replication-dir/data/._.DS_Store
- replication-dir/data/data-rep.dta
- __MACOSX/replication-dir/data/._data-rep.dta
