# Supplementary material for: The enduring pursuit of public science at U.S. land-grant universities
Source: PLoS One. 2021 Nov 22;16(11):e0259997. doi: 10.1371/journal.pone.0259997 (PMC8608486; doi:10.1371/journal.pone.0259997)
Supplement: S1 Data — (ZIP) [file pone.0259997.s007.zip › replication-dir/code/section-materials-methods.do]

*PAPER: Bradford, Foltz, Melo - The enduring pursuit of public science at U.S. land-grant universities.

use "$repdir/data/data-rep.dta", clear

/*------------------------
Section: Materials and Methods
--------------------------*/

//Table 3. Sample/Faculty composition change across years

tabstat female tenured d_res_applied, by(wave) c(v)
*p-values, reported in the table as *, **, ***
reg female i.wave
reg tenured i.wave
reg d_res_applied i.wave

//Table 4 - Attitudes towards research

tabstat x1a x1f x1k x1m x1i x1j x1l x1b x1n x1o, by(wave) save

mat w = J(10,1,.)

forvalues i=1(1)4{
mat w`i' = r(Stat`i')'
mat w = [w,w`i']
}

mat w = w[1...,2...]
mat colnames w = 1989 1995 2005 2015
mat rownames w = x1a x1f x1k x1m x1i x1j x1l x1b x1n x1o
mat list w
	//matrix exported manually to excel file, appended to factor loadings
	
*Calculating the year by year tests.
foreach var of varlist x1a x1f x1k x1m x1i x1j x1l x1b x1n x1o{
reg `var' i.wave
}
	//results manually reported in table by turning variables bold for a 90% CI
