# Supplementary material for: The enduring pursuit of public science at U.S. land-grant universities
Source: PLoS One. 2021 Nov 22;16(11):e0259997. doi: 10.1371/journal.pone.0259997 (PMC8608486; doi:10.1371/journal.pone.0259997)
Supplement: S1 Data — (ZIP) [file pone.0259997.s007.zip › replication-dir/code/section-attitudes-values.do]

*PAPER: Bradford, Foltz, Melo - The enduring pursuit of public science at U.S. land-grant universities.

use "$repdir/data/data-rep.dta", clear

/*------------------------------------------------
Section: Attitudes & Values
----------------------------------------------------*/
//Figure 2 - Average per motivation item, from 1989 to 2015

tabstat x1a x1f x1k x1m x1i x1j x1l x1b x1n x1o, s(mean sd) col(s) save
mat R = r(StatTotal) //generate matrix with pooled average and standard deviation per item

mat R = R'

*Generating graph:
preserve
clear
svmat R, names(col)
keep mean sd
drop if mean == .

gen id = _n

#delimit
label define att
1 "Contribution to scientific theory"
2 "Probability publication in professional journal"
3 "Enjoy doing this kind of research"
4 "Scientific curiosity"
5 "Availability of research facilities"
6 "Approval of colleagues"
7 "Importance to society"
8 "Marketability of final product"
9 "Request made by clientele"
10 "Feedback from extension personnel"
,replace
;
#delimit cr

label values id att

gen type = 1 if id <5 //Intrinsic motivation
replace type = 2 if id >7 //Extrinsic motivation

sort type id mean

egen over = fill(1 3 5)

*Confidence intervals:
gen CI_up = mean + 1.96*(sd/sqrt(3047))
gen CI_low = mean - 1.96*(sd/sqrt(3047))

*Plot graph:
#delimit
twoway    (rcap CI_up CI_low over if type==1, horizontal msize(medsmall) lwidth(thin) lcolor(gs6)) 
		(bar mean over if type==1, hor  bcolor(midblue%50))
		(rcap CI_up CI_low over if type==2, horizontal msize(medsmall) lwidth(thin) lcolor(gs6)) 
		(bar mean over if type==2, hor  bcolor(maroon%50)), 
		  legend(region(lwidth(none) lcolor(white)) rows(1) order(4 "Extrinsic" 2 "Intrinsic" 1 "95% CI" ) size(medsmall) bmargin(zero))
		  xlabel(1(1)5, nogrid labsize(medsmall)) ylabel(1 "Contribution to scientific theory" 3 "Publication in professional journal" 5"Enjoy doing this kind of research" 7"Scientific curiosity" 9 "Marketability of final product"  11 "Request made by clientelle" 13"Feedback from extension personnel", angle(h) glwidth(vthin) glcolor(gs14) labsize(small))
		  xtitle() ytitle("")
		  graphregion(color(white)) plotregion(fcolor(white));
#delimit cr
graph export "$repdir/figures/Fig2.tif", replace width(1560)
restore

//Figure 3 - Distribution of attitudes and values indexes, by year

#delimit
twoway (kdensity acad_index if wave==1989, lpattern(solid) lcolor(midgreen) lwidth(medthick) gau)
			(kdensity acad_index if wave==1995, lpattern(solid) lcolor(maroon) lwidth(medthick) gau)
			(kdensity acad_index if wave==2005, lpattern(solid) lcolor(purple) lwidth(medthick) gau)
			(kdensity acad_index if wave==2015, lpattern(solid) lcolor(orange) lwidth(medthick) gau)
			(kdensity com_index if wave==1989, lpattern(dash) lcolor(midgreen) lwidth(medthick) gau)
			(kdensity com_index if wave==1995, lpattern(dash) lcolor(maroon) lwidth(medthick) gau)
			(kdensity com_index if wave==2005, lpattern(dash) lcolor(purple) lwidth(medthick) gau)
			(kdensity com_index if wave==2015, lpattern(dash) lcolor(orange) lwidth(medthick) gau)
			,

	legend(rows(2) label(1 "{bf: Intrinsic Index:} 1989") label(2 "1995") label(3 "2005") label(4 "2015") label(5 "{bf: Extrinsic Index:} 1989") label(6 "1995") label(7 "2005") label(8 "2015") textfirst nobox region(lstyle(none)))
	graphregion(color(white)) 
	ylabel(, labsize(medsmall))
	xlabel(1(1)5, labsize(medsmall))
	ytitle("Density", size(medsmall))
	xtitle("Index score", size(medsmall))
	plotregion(fcolor(white))
	;
#delimit cr

graph export "$repdir/figures/Fig3.tif", replace width(1560)
