# Supplementary material for: The enduring pursuit of public science at U.S. land-grant universities
Source: PLoS One. 2021 Nov 22;16(11):e0259997. doi: 10.1371/journal.pone.0259997 (PMC8608486; doi:10.1371/journal.pone.0259997)
Supplement: S1 Data — (ZIP) [file pone.0259997.s007.zip › replication-dir/code/section-tenure-promotion.do]

*PAPER: Bradford, Foltz, Melo - The enduring pursuit of public science at U.S. land-grant universities.

use "$repdir/data/data-rep.dta", clear

/*------------------------------------------------
Section: Tenure & Promotion
----------------------------------------------------*/
*Testing mean difference for Figure 5. P-values reported in the Figure as *, **, ***
	mat M = .
	foreach var of varlist e3a e3b e3c e3d e3e e3h e3j e3k e3i{
		reg `var' ib2005.wave if wave>2000
		mat M = [M\r(table)[4,2]]
	}
	
//creating data to generate Figures 4 and 5:
preserve
collapse e1a e1b e1c e1f e1g e1i e1h e1k e3a e3b e3c e3d e3e e3h e3j e3k e3i, by(wave)
tempfile x
save `x', replace
restore

collapse (sd) e1a e1b e1c e1f e1g e1i e1h e1k e3a e3b e3c e3d e3e e3h e3j e3k e3i, by(wave)
foreach var of varlist e1a e1h e1b e1i e1k e1c e1f e1g e3a e3b e3c e3d e3e e3h e3j e3k e3i{
rename `var' sd_`var'
}

merge 1:1 wave using `x'
drop _merge

local j = 1
foreach var of varlist e1a e1h e1b e1i e1k e1c e1f e1g{
	rename `var' e`j'
	local j = `j' + 1
	}

local j = 1
foreach var of varlist sd_e1a sd_e1h sd_e1b sd_e1i sd_e1k sd_e1c sd_e1f sd_e1g{
	rename `var' sd_e`j'
	local j = `j' + 1
	}

local j = 1
foreach var of varlist e3a e3b e3c e3d e3e e3h e3i e3j e3k{
	rename `var' f`j'
	local j = `j' + 1
	}

local j = 1
foreach var of varlist sd_e3a sd_e3b sd_e3c sd_e3d sd_e3e sd_e3h sd_e3i sd_e3j sd_e3k{
	rename `var' sd_f`j'
	local j = `j' + 1
	}

	
	reshape long e f sd_e sd_f, i(wave) j(id)
	
	format e sd_e f sd_f %9.3g

	#delimit
label define e_lab
1 "Publication of many refereed journal articles"
2 "Amount of grant and contract money brought in"
3 "Publication of high quality refereed journal articles"
4 "Teaching or extension evaluations"
5 "Good relations with colleagues and supervisors"
6 "Publication of experimental station and extension bulletins"
7 "Consulting for, or advisory work with, the government or a foundation"
8 "Consulting for, or advisory work with, private firms"
	
	;
	#delimit cr
	
	gen id_e = id
	gen id_f = id
	
	label values id_e e_lab
	gsort wave -e 
	
	bysort wave: gen rank = _n
	replace rank = . if e==.

replace rank = 7 if id_f==7&wave==2015
replace e = . if id_f == 8 &wave==2015
replace rank = . if id_f == 8 &wave==2015

gen y = id - 0.5
gen x = rank - 0.5


gen y1 = 9 - y

replace y1 = y1 + rnormal(0,0.1)
replace x = x + rnormal(0,0.1)

replace y1 = . if e ==.

#delimit
global lab 
8.5 "Publication of many refereed articles"
7.5 "Grant/Contract money brought in"
6.5 "Publication of high qual. refereed articles"
5.5 "Teaching/extension"
4.5 "Good relationships w/ colleagues"
3.5 "Publication on experimental/extension bull."
2.5 "Consulting/advisory gov/Foundations"
1.5 "Consulting/advisory private firms"
;
#delimit cr

#delimit
global labx 
0.5	"	1	"
1.5	"	2	"
2.5	"	3	"
3.5	"	4	"
4.5	"	5	"
5.5	"	6	"
6.5	"	7	"
7.5	"	8	"
;
#delimit cr

sort wave e


//Figure 4 - Faculty perceptions of T&P Criteria

	#delimit
twoway 
(scatter y1 x [w=e]  if wave==1989, msymbol(circle)   mlcolor(maroon) mfcolor(none))
(scatter y1 x [w=e]  if wave==1995, msymbol(circle)   mlcolor(green) mfcolor(none))
(scatter y1 x [w=e]  if wave==2005, msymbol(circle)   mlcolor(ebblue) mfcolor(none))
(scatter y1 x [w=e]  if wave==2015, msymbol(circle)   mlcolor(navy) mfcolor(none))
      
        , 
		  legend(row(1) label(1 "1989") label(2 "1995") label(3 "2005") label(4 "2015")size(small) bmargin(zero) region(lwidth(none) lcolor(white)))
		  xlabel($labx, grid glcolor(gs14)) ylabel($lab, angle(h) glcolor(gs14) labsize(small))
		  xtitle("within year ranking") ytitle("", size(small))
		  graphregion(color(white)) plotregion(fcolor(white));
#delimit cr 
graph export "$repdir/figures/Fig4.tif", replace width(1560)


//Figure 5 - Faculty preferences with respect to T&P criteria

keep if wave ==2005|wave==2015

drop x y rank
drop e sd_e
drop id_e

#delimit
label define f_lab
1 "Publication of many refereed journal articles"
2 "Publication of high quality refereed journal articles"
3 "Publication of experimental station and extension bulletins"
4 "Sucessful patenting" 
5 "Licensing Deals"
6 "Amount of grant and contract money brought in"
7 "Teaching*(2015) or extension evaluations"
8 "Contributions to departamental/university adm"
9 "Good relations with colleagues and supervisors"
;
#delimit cr

label values id_f f_lab

gen f_r = f + sd_f
gen f_l = f - sd_f
drop sd_f

gsort -wave -f

egen temp = fill(1 5 9)

replace temp = . if wave==2005
bysort id: egen order = max(temp)
drop temp
replace order = order + 1 if wave==2005
gsort wave order

#delimit
global lab 
1.5 "Teaching/Extension"
5.5 "Publication of high qual. refereed articles" 
9.5 "Contributions dept/univ" 
13.5 "Publication experimental/extension bull."
17.5 "Good relationships w/ colleagues" 
21.5 "Publication of many refereed articles"
25.5 "Grant/Contract money"
29.5 "Successful patenting"
33.5 "Licensing deals"
;
#delimit cr

	#delimit
twoway (bar f order if wave==2005, hor bfcolor(ebblue%70) blcolor(ebblue))
		(bar f order if wave==2015, hor bfcolor(navy) blcolor(navy))
		,

 legend(row(1) label(1 "2005") label(2 "2015") size(small) bmargin(zero) region(lwidth(none) lcolor(white)))
		  xlabel(, grid glcolor(gs14)) ylabel($lab, angle(0) nogrid glcolor(gs14) labsize(small))
		  xtitle("Average score - range[-2,2]") ytitle("", size(small))
		  graphregion(color(white)) plotregion(fcolor(white))
		  text(9.5 0.47 "*") 
		  text(17.5 0.35 "***") 
		  text(21.5 0.3 "***") 
  		  text(25.5 0.28 "***")
		  ;
#delimit cr 
graph export "$repdir/figures/Fig5.tif", replace width(1560)
