# Supplementary material for: The enduring pursuit of public science at U.S. land-grant universities
Source: PLoS One. 2021 Nov 22;16(11):e0259997. doi: 10.1371/journal.pone.0259997 (PMC8608486; doi:10.1371/journal.pone.0259997)
Supplement: S1 Data — (ZIP) [file pone.0259997.s007.zip › replication-dir/code/supporting-information.do]

*PAPER: Bradford, Foltz, Melo - The enduring pursuit of public science at U.S. land-grant universities.

use "$repdir/data/data-rep.dta", clear

/*---------------------
Supporting information
-----------------------*/	

//S1 Fig - Comparing the proportion of faculty across bins of attitudes, by basic vs. applied research
egen bin_acad = cut(acad_index), at(1 2 3 4 6)
egen bin_com = cut(com_index), at(1 2 3 4 6)

preserve
collapse (sum) d_res_applied d_res_basic, by(bin_acad)
tempfile acad
rename bin_acad bin
rename d_res_applied applied_acad
rename d_res_basic basic_acad
save `acad'
restore

collapse (sum) d_res_applied d_res_basic, by(bin_com)
rename bin_com bin
rename d_res_applied applied_com
rename d_res_basic basic_com

merge 1:1 bin using `acad'
drop _merge

drop if bin==.

egen t_applied= total(applied_com)
egen t_basic = total(basic_acad)

foreach cat in applied basic{
foreach var in com acad{
gen share_`cat'_`var' = `cat'_`var' / t_`cat'
}
}

#delimit 
qui graph bar share_basic_acad share_applied_acad, over(bin, relabel(1 "[1,2)" 2 "[2,3)" 3 "[3,4)" 4 "[4,5]")) bar(1, color(dkorange%80)) bar(2, color(ebblue%80)) bargap(0)
		
	   legend(rows(1) order(1 "Basic" 2 "Applied") pos(top) region(lwidth(none) lcolor(white)))
	   ytitle("Proportion")
	   ylabel(0(0.2)1, angle(h) glcolor(gs14))
	   graphregion(color(white)) plotregion(fcolor(white)) title("{bf:Bins of Intrinsic Motivation}", color(black) size(medsmall) pos(bottom)) name(research1, replace)
	   ;
#delimit cr

#delimit 
qui graph bar share_basic_com share_applied_com, over(bin, relabel(1 "[1,2)" 2 "[2,3)" 3 "[3,4)" 4 "[4,5]")) bar(1, color(dkorange%80)) bar(2, color(ebblue%80)) bargap(0)
		
	   legend(off)
	   ytitle("Proportion")
	   ylabel(0(0.2)1, angle(h) glcolor(gs14))
	   graphregion(color(white)) plotregion(fcolor(white)) title("{bf:Bins of Extrinsic Motivation}", color(black) size(medsmall) pos(bottom)) name(research2, replace)
	   ;
#delimit cr

grc1leg research1 research2, rows(2) ycommon graphregion(color(white)) plotregion(fcolor(white)) legendfrom(research1) pos(12)

graph export "$repdir/figures/S1Fig.tif", width(1560) replace


//S2 Figure - Research time allocation across sub-activities by university ranking groups, in 2005 and 2015

use "$repdir/data/data-rep.dta", clear

	egen miss_time = rowmiss(a10a_1 a10a_2 a10a_3 a10a_4 a10a_5)

preserve
collapse a10a_1 a10a_2 a10a_3 a10a_4 (sd) sd_a10a_1 = a10a_1 sd_a10a_2=a10a_2 sd_a10a_3=a10a_3 sd_a10a_4=a10a_4 (count) n = ID if miss_time == 0, by(wave top20)
drop if wave<2000
gsort- top20 wave

egen order1 = fill(1 6 11)
egen order2 = fill(2 7 12)
egen order3 = fill(3 8 13)
egen order4 = fill(4 9 14)

foreach i in 1 2 3 4{
gen up_`i' = a10a_`i' + 1.96*(sd_a10a_`i'/sqrt(n))
gen low_`i' = a10a_`i' - 1.96*(sd_a10a_`i'/sqrt(n))

}

	#delimit
twoway (bar a10a_1 order1, bfcolor(dknavy%60) blcolor(dknavy))
		(bar a10a_2 order2, bfcolor(dkgreen%60) blcolor(dkgreen))
		(bar a10a_3 order3, bfcolor(dkorange%60) blcolor(dkorange))
		(bar a10a_4 order4, bfcolor(sand) blcolor(sand))
		(rcap up_1 low_1 order1, color(gs4))
		(rcap up_2 low_2 order2, color(gs4))
		(rcap up_3 low_3 order3, color(gs4))
		(rcap up_4 low_4 order4, color(gs4))		
		,

 legend( rows(2) order(1 "Research" 2 "Teaching" 3 "Extension" 4 "Adm/Others" 5 "95% CI") region(lwidth(none) lcolor(white)))
		  xlabel(2.5"2005" 7.5"2015" 12.5"2005" 17.5"2015", nogrid glcolor(gs14) angle(0)) ylabel(, angle(0) glcolor(gs14) labsize(med))
		  text(52 5 "{bf:Top 20}", size(medlarge))
		  text(52 15 "{bf:Non-top 20}", size(medlarge))

		  xline(10, lcolor(black) lwidth(medthick))
		  xtitle("") ytitle("Percentage of total time", size(med))
		  graphregion(color(white)) plotregion(fcolor(white))
		  ;	
		 		  
#delimit cr
graph export "$repdir/figures/S2Fig.tif", replace width(1560)
restore

//S1 Table:
mat R = J(13,1,.)

foreach var of varlist b1a c5a c5b{
	mat r`var' = .
	foreach y in 1989 1995 2005 2015{
		ttest `var' if wave==`y', by(d_res_applied)
		mat m = [r(mu_1)\r(mu_2)\r(mu_2) - r(mu_1)]
		mat list m
		mat r`var' = r`var'\m
		}
		mat R = R,r`var'
	}
	mat R = R[2...,2...]
	
mat R1 = J(7,1,.)

	gen had_invention = b2a>0&b2a~=.
			label var had_invention "Dummy - Had an invention disclosed"
	gen had_patent = b2b>0&b2b~=.
			label var had_patent "Dummy - Had an patent application"

foreach var of varlist had_invention had_patent{
	mat r`var' = .
	foreach y in 2005 2015{
		ttest `var' if wave==`y', by(d_res_applied)
		mat m = [r(mu_1)\r(mu_2)\r(mu_2) - r(mu_1)]
		mat r`var' = r`var'\m
		}
		mat R1 = R1,r`var'
	}
	
	mat R1 = R1[2...,2...]
	mat x = J(6,2,.)
	mat R1 = x\R1
	
	mat R = R,R1
	mat rownames R = 1989basic 1989applied "1989applied-basic" 1995basic 1995applied "1995applied-basic" 2005basic 2005applied "2005applied-basic" 2015basic 2015applied "2015applied-basic"
	mat colnames R = Articles PhD Post-docs Inventions Patents
	
	mat list R //S1 Table manually edited from this matrix.
