# Supplementary material for: The enduring pursuit of public science at U.S. land-grant universities
Source: PLoS One. 2021 Nov 22;16(11):e0259997. doi: 10.1371/journal.pone.0259997 (PMC8608486; doi:10.1371/journal.pone.0259997)
Supplement: S1 Data — (ZIP) [file pone.0259997.s007.zip › replication-dir/code/section-scholarly-activities.do]

*PAPER: Bradford, Foltz, Melo - The enduring pursuit of public science at U.S. land-grant universities.

use "$repdir/data/data-rep.dta", clear

/*---------------------
Section: Scholarly Activities
-----------------------*/
*Preparing data for Figures 8 and 9:
preserve
collapse b1a c5a c5b (sd) sd = b1a sd_c5a = c5a sd_c5b = c5b (count) n = ID, by(wave)

gen up = b1a + 1.96*(sd/sqrt(n))
gen low = b1a - 1.96*(sd/sqrt(n))

egen order = fill(1 3 5 7)


//Figure 8 - Average number of articles published, by year

	#delimit
twoway (bar b1a order, bfcolor(gs8) blcolor(gs4))
		(rcap up low order, color(gs4))
		,

 legend( order(1 "# of articles" 2 "95% CI") region(lwidth(none) lcolor(white)))
		  xlabel(1"1989" 3"1995" 5"2005" 7"2015", nogrid glcolor(gs14) angle(0)) ylabel(0(4)16, angle(0) glcolor(gs14) labsize(med))
		  xtitle("") ytitle("Average number of articles", size(med))
		  graphregion(color(white)) plotregion(fcolor(white))
		  ;	
		 		  
#delimit cr
graph export "$repdir/figures/Fig8.tif", replace width(1560)


//Figure 9 - Average number of PhD and post-doctoral students under supervision, by year
drop up low
drop b1a sd

cap drop order
egen order = fill(1 5 9)

cap drop order2
egen order2 = fill(2 6 10)

gen up_a = c5a + 1.96*(sd_c5a/sqrt(n))
gen low_a = c5a - 1.96*(sd_c5a/sqrt(n))

gen up_b = c5b + 1.96*(sd_c5b/sqrt(n))
gen low_b = c5b - 1.96*(sd_c5b/sqrt(n))

	#delimit
twoway (bar c5a order, bfcolor(dknavy%60) blcolor(dknavy))
		(bar c5b order2, bfcolor(dkorange%60) blcolor(dkorange))
		(rcap up_a low_a order, color(gs4))
		(rcap up_b low_b order2, color(gs4))
		,

 legend( rows(1) order(1 "PhD Students" 2 "Post Docs" 3 "95% CI") region(lwidth(none) lcolor(white)))
		  xlabel(1.5"1989" 5.5"1995" 9.5"2005" 13.5"2015", nogrid glcolor(gs14) angle(0)) ylabel(0(0.5)3, angle(0) glcolor(gs14) labsize(med))
		  xtitle("") ytitle("# of Students", size(med))
		  graphregion(color(white)) plotregion(fcolor(white))
		  ;	
		 		  
#delimit cr
graph export "$repdir/figures/Fig9.tif", replace width(1560)
restore


//Figure 10 - Allocation of faculty research time by type of activity

	egen miss_time = rowmiss(a10a_1 a10a_2 a10a_3 a10a_4 a10a_5)
	
*Putting together adm and others:
egen temp = rowtotal(a10a_3 a10a_5), miss
drop a10a_3 a10a_5

*extension as the third cathegory:
rename a10a_4 a10a_3

*adm/other as the fourth cathegory:
rename temp a10a_4
order a10a_4, after(a10a_3)
label var a10a_4 "% Time allocated: Adm and others (actual)"

preserve
collapse a10a_1 a10a_2 a10a_3 a10a_4 (sd) sd_a10a_1 = a10a_1 sd_a10a_2=a10a_2 sd_a10a_3=a10a_3 sd_a10a_4=a10a_4 (count) n = ID if miss_time == 0, by(wave)

egen order1 = fill(1 6 11)
egen order2 = fill(2 7 12)
egen order3 = fill(3 8 13)
egen order4 = fill(4 9 14)

foreach i in 1 2 3 4{
gen up_`i' = a10a_`i' + 1.96*(sd_a10a_`i'/sqrt(n))
gen low_`i' = a10a_`i' - 1.96*(sd_a10a_`i'/sqrt(n))

}


	#delimit
twoway (bar a10a_1 order1, bfcolor(dknavy%60) blcolor(dknavy))
		(bar a10a_2 order2, bfcolor(dkgreen%60) blcolor(dkgreen))
		(bar a10a_3 order3, bfcolor(dkorange%60) blcolor(dkorange))
		(bar a10a_4 order4, bfcolor(sand) blcolor(sand))
		(rcap up_1 low_1 order1, color(gs4))
		(rcap up_2 low_2 order2, color(gs4))
		(rcap up_3 low_3 order3, color(gs4))
		(rcap up_4 low_4 order4, color(gs4))		
		,

 legend( rows(2) order(1 "Research" 2 "Teaching" 3 "Extension" 4 "Adm/Others" 5 "95% CI") region(lwidth(none) lcolor(white)))
		  xlabel(2.5"1989" 7.5"1995" 12.5"2005" 17.5"2015", nogrid glcolor(gs14) angle(0)) ylabel(, angle(0) glcolor(gs14) labsize(med))
		  xtitle("") ytitle("Percentage of total time", size(med))
		  graphregion(color(white)) plotregion(fcolor(white))
		  ;	
		 		  
#delimit cr
graph export "$repdir/figures/Fig10.tif", replace width(1560)
restore

//Figure 11 - Research time allocation across sub-activities, in 2005 and 2015

keep if wave>2000

egen miss_time1 = rowmiss(a13act a13adm a13res)
egen total_time = rowtotal(a13act a13adm a13res), miss

tab miss_time1 if wave==2015

preserve
collapse a13act a13adm a13res (sd) sd_a13act = a13act sd_a13adm = a13adm sd_a13res = a13res (count) n = ID if miss_time1 == 0 , by(wave)

local j = 1
foreach var of varlist a13act a13adm a13res{
rename `var' a`j'
local j= `j' +1
}

local j = 1
foreach var of varlist sd_a13act sd_a13adm sd_a13res{
rename `var' sd_a`j'
local j= `j' +1
}

foreach i in 1 2 3{
gen up_`i' = a`i' + 1.96*(sd_a`i'/sqrt(n))
gen low_`i' = a`i' - 1.96*(sd_a`i'/sqrt(n))

}

reshape long a sd_a up_ low_, i(wave) j(type)

gsort -wave type
egen order = fill(1 5 9)
replace order = order - 11 if wave==2005


	#delimit
twoway (bar a order if wave==2005, hor bfcolor(ebblue%70) blcolor(ebblue))
		(bar a order if wave==2015, hor bfcolor(navy) blcolor(navy))
		(rcap up_ low_ order, hor color(gs4))
		
		,

 legend( rows(1) order(1 "2005" 2 "2015" 3 "95% CI") pos(top) region(lwidth(none) lcolor(white)))
		  xlabel(0(10)60, nogrid glcolor(gs14) angle(0)) ylabel(9.5 "Research grant proposal prep" 5.5 "Adm of current research grants" 1.5 "Actual research, inc. writing and pub", angle(0) glcolor(gs14) labsize(medsmall))
		  xtitle("Percentage of research time") ytitle("", size(med))
		  graphregion(color(white)) plotregion(fcolor(white))
		  ;	
		 		  
#delimit cr
graph export "$repdir/figures/Fig11.tif", replace width(1560)
restore 

//Table 1 - Evolution of faculty commercialization activities

*Invention:
	gen had_invention = b2a>0&b2a~=.
		label var had_invention "Dummy - Had an invention disclosed"
	tabstat had_invention, by(wave) save
	mat inv = r(Stat1)\r(Stat2)
	tabstat b2a if had_invention==1, by(wave) save
    	mat inv = [inv*100, [r(Stat1)\r(Stat2)]]
	mat list inv

	*P-VALUES:
	reg had_invention i.wave
	mat p1 = [r(table)[4,2]]
	reg b2a i.wave if had_invention==1 
	mat p1 = [p1, r(table)[4,2]]

*Patent:
	gen had_patent = b2b>0&b2b~=.
			label var had_patent "Dummy - Had an patent application"
	tabstat had_patent, by(wave) save
		mat pat = r(Stat1)\r(Stat2)
	reg had_patent i.wave
	tabstat b2b if had_patent==1, by(wave) save
    	mat pat = [pat*100, [r(Stat1)\r(Stat2)]]
	mat list pat
	*P-VALUES:
	reg had_patent i.wave
	mat p1 = [p1, r(table)[4,2]]
	reg b2b i.wave if had_patent==1 
	mat p1 = [p1, r(table)[4,2]]

*Start-ups:
	gen had_startup = b2g > 0&b2g~=.
				label var had_startup "Dummy - Had an start-up founded"

	tabstat had_startup, by(wave) save
			mat start = r(Stat1)\r(Stat2)

	tabstat b2g if had_startup==1, by(wave) save
		mat start = [start*100, [r(Stat1)\r(Stat2)]]
	mat list start
	*P-VALUES:	
	reg had_startup i.wave
		mat p2 = [r(table)[4,2]]
	reg b2g i.wave if had_startup==1 
		mat p2 = [p2, r(table)[4,2]]

*Royalties:
	tabstat b4, by(wave) save
	   mat roy = r(Stat1)\r(Stat2)
	
	tabstat c4l if b4==1, by(wave) save
		mat roy = [roy*100, [r(Stat1)\r(Stat2)]]
	mat list roy
	*P-VALUES:	
	reg b4 i.wave
		mat p2 = [p2, r(table)[4,2]]
	reg c4l i.wave
		mat p2 = [p2, r(table)[4,2]]

*Amount of royalties:
gen amount_royalties = (c4l/100)*c1
	
	*AMOUNTS REPORTED IN THE TEXT:
	tabstat amount_royalties if b4==1, by(wave) save
	reg amount_royalties i.wave if b4==1

*TABLE MANNUALLY EDITED FROM THIS MATRIX r:
		mat r =  [inv,pat]
		mat list r
		mat r1 = [start, roy]
		mat r = r\p1\r1\p2
	mat rownames r = 2005 2015 pval 2005 2015 pval
	mat list r
