# Supplementary material for: The enduring pursuit of public science at U.S. land-grant universities
Source: PLoS One. 2021 Nov 22;16(11):e0259997. doi: 10.1371/journal.pone.0259997 (PMC8608486; doi:10.1371/journal.pone.0259997)
Supplement: S1 Data — (ZIP) [file pone.0259997.s007.zip › replication-dir/code/section-funding-sources.do]

*PAPER: Bradford, Foltz, Melo - The enduring pursuit of public science at U.S. land-grant universities.

use "$repdir/data/data-rep.dta", clear

/*------------------------
Section: Funding Sources
--------------------------*/
*Graphs only generated for 2005 and 2015:
keep if wave>2000


//Figure 6 - Distribution of Total Funding by source, in 2005 and 2015

tabstat c1, by(wave) //values reported in the paper. Footnote, Figure 6.

egen fed_fund = rowtotal(c4a c4b c4c c4d c4e c4f), missing

*Testing mean difference for Figure 6. P-values reported in Figure as *, **, ***
mat M = .
foreach var of varlist fed_fund c4g c4h c4i c4j c4k c4l c4m{
	reg `var' i.wave
	mat M = [M\r(table)[4,2]]
}

*generating graph:
preserve
collapse fed_fund c4g c4h c4i c4j c4k c4l c4m, by(wave)
local j = 1
foreach var of varlist fed_fund c4g c4h c4i c4j c4k c4l c4m{
rename `var' fund`j'
local j = `j' + 1
}

reshape long fund, i(wave) j(type)
gsort -wave type
egen order = fill(1 5 9)
	replace order = order - 31 if wave==2005

#delimit
global lab
1.5 "Federal Grants"
5.5 "State Grants"
9.5 "Private Industry"
13.5 "Commodity Org."
17.5 "Foundations"
21.5 "University Funds"
25.5 "Patent Royalties"
29.5 "Others"
;
#delimit cr

	#delimit
twoway (bar fund order if wave==2005, hor bfcolor(ebblue%70) blcolor(ebblue))
		(bar fund order if wave==2015, hor bfcolor(navy) blcolor(navy))
		,

 legend(row(1) label(1 "2005") label(2 "2015") size(small) region(lwidth(none) lcolor(white)) pos(top))
		  xlabel(, grid glcolor(gs14) angle(0)) ylabel($lab, angle(0) nogrid glcolor(gs14) labsize(small))
		  xtitle("Percentage of total funding") ytitle("", size(small))
		  graphregion(color(white)) plotregion(fcolor(white))
		  text(5.5 10 "**")
		  text(17.5 8 "**")
		  text(29.5 5 "*")

		  ;	
		 		  
#delimit cr
graph export "$repdir/figures/Fig6.tif", replace width(1560)
restore

//Figure 7 - Distribution of Federal Funding, by type of agency

*Percentage relative to total federal funding:
foreach var of varlist c4a c4b c4c c4d c4e c4f{
	gen p_`var'= `var'/fed_fund
	}

*Testing mean difference for Figure 7. P-values reported in the Figure as *, **, ***
	mat p = .
foreach var of varlist c4a c4b c4c c4d c4e c4f{
	reg p_`var' i.wave, r
	estimates store reg_`var'
	mat p = [p\r(table)[4,2]]
	}

	mat p = p[2...,1...]
	
collapse p_*, by(wave)

local j = 1
foreach var of varlist p_c4a p_c4b p_c4c p_c4d p_c4e p_c4f{
rename `var' p_c`j'
local j = `j' + 1
}

reshape long p_c, j(id) i(wave)
svmat p

gsort -wave id
egen order = fill(1 5 9)
replace order = . if wave==2005
bysort id: egen temp = max(order)
replace order = temp + 1 if wave==2005
drop temp
gsort -wave order

#delimit
global lab
1.5 "Experimental Stations"
5.5 "USDA Competitive"
9.5 "USDA Cooperative"
13.5 "NSF"
17.5 "NIH"
21.5 "Other federal agency"
;
#delimit cr

	#delimit
twoway (bar p_c order if wave==2005, hor bfcolor(ebblue%70) blcolor(ebblue))
		(bar p_c order if wave==2015, hor bfcolor(navy) blcolor(navy))
		,

 legend(row(1) label(1 "2005") label(2 "2015") size(small) region(lwidth(none) lcolor(white)) pos(top))
		  xlabel(0(0.1)0.4, grid glcolor(gs14) angle(0)) ylabel($lab, angle(0) nogrid glcolor(gs14) labsize(small))
		  xtitle("Proportion of total federal funding") ytitle("", size(small))
		  graphregion(color(white)) plotregion(fcolor(white))
		  text(1.5 0.31 "***")
		  text(5.5 0.33 "***")
		  text(9.5 0.12 "**")
		  
		  ;	
		 		  
#delimit cr
graph export "$repdir/figures/Fig7.tif", replace width(1560)
