# Supplementary material for: The enduring pursuit of public science at U.S. land-grant universities
Source: PLoS One. 2021 Nov 22;16(11):e0259997. doi: 10.1371/journal.pone.0259997 (PMC8608486; doi:10.1371/journal.pone.0259997)
Supplement: S1 Data — (ZIP) [file pone.0259997.s007.zip › replication-dir/code/prep-data.do]

*PAPER: Bradford, Foltz, Melo - The enduring pursuit of public science at U.S. land-grant universities.

use "$repdir/data/data-min.dta", clear

//Gen ID:
bysort wave: gen ID = _n
order ID, first
label var ID "Individual ID (generated variable)"

//Identifying factors:
	factor x1*
	screeplot //suggesting retaining 2 factors. We re-estimate the factors, retaining only those two:
	factor x1a x1f x1k x1m x1i x1j x1l x1b x1n x1o, factor(2) blanks(0.3)
	
	rotate, oblique promax blanks(0.4)
		*Factor loadings exported manually to Table 4.
		
//Creating indexes from factor analysis (retaining only those with loading > 0.4):
	egen acad_index = rowmean(x1a x1f x1k x1m)
	egen com_index = rowmean(x1b x1n x1o)

	label var acad_index "Intrinsic Motivation Index"
	label var com_index "Extrinsic Motivation Index"
	
//Creating Basic and Applied research categories:
	egen research_applied = rowtotal(a12app a12dev), miss
	gen research_basic = a12bas
	
	label var research_applied "% Time allocated to applied research"
	label var research_basic "% Time allocated to basic research"
	
	*Creating dummy variables for basic and applied:
	gen d_res_basic = research_basic>50
		replace d_res_basic = . if research_basic==.
		

	gen d_res_applied = research_applied>=50
		replace d_res_applied = . if research_applied==.
		
	label var d_res_applied "(Dummy) Time allocated to applied research >= 50%"
	label var d_res_basic "(Dummy) Time allocated to basic research > 50%"

save "$repdir/data/data-rep.dta", replace
