# Supplementary material for: The enduring pursuit of public science at U.S. land-grant universities
Source: PLoS One. 2021 Nov 22;16(11):e0259997. doi: 10.1371/journal.pone.0259997 (PMC8608486; doi:10.1371/journal.pone.0259997)
Supplement: S1 Data — (ZIP) [file pone.0259997.s007.zip › replication-dir/code/MAIN-replication.do]

*PAPER: Bradford, Foltz, Melo - The enduring pursuit of public science at U.S. land-grant universities.

/*------------------------------------
		SET UP
------------------------------------*/
*Declare path for local diretory containing the replication folder:
global localdir "			"

/*------------------------------------
		DO NOT EDIT CODE BELOW
------------------------------------*/
//Directory global
global repdir "$localdir/replication-dir"

//Do not edit file paths in the codes below. Ready to run//

*This code prepared the replication data:
	run "$repdir/code/prep-data.do"
	
*This code reproduces all the results in the paper, all figures are automatically exported to the sub-folder Figures. Tables are manually exported to main paper from results estimated in the associated dofile.

	*Attitudes and values:
	run "$repdir/code/section-attitudes-values.do"
	
	*Tenure and promotion:
	run "$repdir/code/section-tenure-promotion.do"
	
	*Funding souces:
	run "$repdir/code/section-funding-sources.do"
	
	*Scholarly activities
	run "$repdir/code/section-scholarly-activities.do"
	
	*Materials and methods:
	run "$repdir/code/section-materials-methods.do"
	
	*Supporting Information:
	run "$repdir/code/supporting-information.do"
